# Supplementary material for: Examining County-Level Associations between Federally Qualified Health Centers and Sexually Transmitted Infections: A Political Ecology of Health Framework
Source: Healthcare (Basel). 2024 Jan 24;12(3):295. doi: 10.3390/healthcare12030295 (PMC10855137; doi:10.3390/healthcare12030295)
Supplement: Supplementary file 1 [file healthcare-12-00295-s001.zip]

Archive with 1 entries (1 files):
- healthcare-2768984-supplementary.pdf
